# Supplementary material for: Additive manufacturing of laminar flow cells for single-molecule experiments
Source: Sci Rep. 2019 Nov 14;9:16784. doi: 10.1038/s41598-019-53151-z (PMC6856346; doi:10.1038/s41598-019-53151-z)
Supplement: Supplementary file 11 — Supplementary_file1-3 [file 41598_2019_53151_MOESM11_ESM.zip]

Archive with 3 entries (3 files):
- Supplementary_file1.SLDPRT
- Supplementary_file2.SLDPRT
- Supplementary_file3.SLDPRT
